# Supplementary material for: Developmental programming of somatic growth, behavior and endocannabinoid metabolism by variation of early postnatal nutrition in a cross-fostering mouse model
Source: PLoS One. 2017 Aug 31;12(8):e0182754. doi: 10.1371/journal.pone.0182754 (PMC5578498; doi:10.1371/journal.pone.0182754)
Supplement: S1 Dataset — (ZIP) [file pone.0182754.s007.zip]

Archive with 10 entries (10 files):
- 1Data_Auxology.xls
- 2Data_perigonadal_fat1.xlsx
- 3Data_RNA_IGFI_liver.xlsx
- 4Data_RNA_liver.xlsx
- 5Data_RNA_fat.xlsx
- 6Data_eCB_content_liver.xlsx
- 7Data_eCB_content_fat.xlsx
- 8Data_RNA_arc.xlsx
- 9Data_behav_test.xlsx
- S5Data_RNA_metafl_liver.xlsx
